# Supplementary material for: Conformational Fingerprints Underlying Thermal Modulation of PAC/TMEM206 Gating
Source: Int J Mol Sci. 2026 May 26;27(11):4784. doi: 10.3390/ijms27114784 (PMC13256793; doi:10.3390/ijms27114784)
Supplement: Supplementary file 1 [file ijms-27-04784-s001.zip]

Archive with 1 entries (1 files):
- ijms-4289587-supplementary.pdf
